# Supplementary material for: Metabolic Responses and Resilience to Environmental Challenges in the Sedentary Batrachoid Halobatrachus didactylus (Bloch & Schneider, 1801)
Source: Animals (Basel). 2023 Feb 11;13(4):632. doi: 10.3390/ani13040632 (PMC9951689; doi:10.3390/ani13040632)
Supplement: Supplementary file 1 [file animals-13-00632-s001.zip]

Archive with 1 entries (1 files):
- animals-2153971-supplementary.pdf
